# Supplementary material for: The Seroprevalence of Severe Fever with Thrombocytopenia Syndrome: An Epidemiological Study of Korean Veterinary Hospital Workers
Source: Viruses. 2023 Feb 23;15(3):609. doi: 10.3390/v15030609 (PMC10052674; doi:10.3390/v15030609)
Supplement: Supplementary file 1 [file viruses-15-00609-s001.zip]

Archive with 1 entries (1 files):
- viruses-2023679-supplementary.pdf
